# Supplementary material for: Deciphering Important Odorants in a Spirulina (Arthrospira platensis) Dietary Supplement by Aroma Extract Dilution Analysis Using Offline and Online Fractionation Approaches
Source: Int J Mol Sci. 2025 Jul 15;26(14):6767. doi: 10.3390/ijms26146767 (PMC12296105; doi:10.3390/ijms26146767)
Supplement: Supplementary file 1 [file ijms-26-06767-s001.zip]

Archive with 1 entries (1 files):
- ijms-3654546-supplementary.pdf
